# Supplementary material for: Vitexicarpin Induces Apoptosis and Inhibits Metastatic Properties via the AKT-PRAS40 Pathway in Human Osteosarcoma
Source: Int J Mol Sci. 2024 Mar 22;25(7):3582. doi: 10.3390/ijms25073582 (PMC11012096; doi:10.3390/ijms25073582)
Supplement: Supplementary file 1 [file ijms-25-03582-s001.zip]

Archive with 1 entries (1 files):
- ijms-2894849-supplementary.pdf
